# Supplementary material for: Deletion of BDNF in Pax2 Lineage-Derived Interneuron Precursors in the Hindbrain Hampers the Proportion of Excitation/Inhibition, Learning, and Behavior
Source: Front Mol Neurosci. 2021 Mar 26;14:642679. doi: 10.3389/fnmol.2021.642679 (PMC8033028; doi:10.3389/fnmol.2021.642679)
Supplement: Supplementary Table 1 — Detailed statistical information. [file Table_1.XLSX]

## Sheet: Tabelle1
Table 1: Statistical information of the results
Figure No.	Context	Statistical test	Test value	p-value	Post-hoc test with p-value		n-number
2B	PV+ cells AC	unpaired two-tailed student's t-test	t(144)=0.4877	P=0.6333			n=8 mice/4 pictures each
	PV+ cells Hippocampus		t(14)=0.7959	P=0.4377
2D	Arc mRNA AC		t(8)=2.686	P=0.0277			n=5 mice each
	PV Protein AC		t(8)=9.482	P<0.0001
2E	Arc mRNA CA1		t(6)=2.586	P=0.0415			n=4 mice each
	PV Protein CA1		t(6)=7.816	P=0.0002
2F	BDNF mRNA AC		t(8)=1.262	P=0.2426			n=5 mice each
	Arc Protein AC		t(6)=2.519	P=0.0453
2G	BDNF mRNA CA1		t(6)=0.07922	P=0.9394			n=4 mice each
	Arc Protein CA1		t(6)=6.526	P=0.0006
2H	Arc mRNA CA3	unpaired two-tailed student's t-test	t(6)=3.501	P=0.0128			n=4 mice each
	PV Protein CA3		t(8)=2.718	P=0.0263
2I	BDNF mRNA CA3		t(8)=0.2594	P=0.8019
	Arc Protein CA3		t(8)=3.762	P=0.0055
3A	PV expression CA1 development	2-way ANOVA	genotype F(1,26)=27.10	P<0.0001	Bonferroni’s test:
			age F(2,26)=17.45	P<0.0001	P7-10:WT vs. P14:WT	P<0.001	controls: n=5
					P7-10:WT vs. adult:WT	P<0.001	controls P7-10: n=7
					P14:WT vs. adult:WT	P>0.05	controls P14: n=4
					P14:WT vs. adult:WT	P>0.05
					P7-10:KO vs. P14:KO	P>0.05	BdnfPax2KOs adult: n=5
					P14:KO vs. adult:KO	P>0.05	BdnfPax2KOs P7-10: n=7
					P7-10:WT vs. P7-10:KO	P>0.05	BdnfPax2KOs P14: n=4
					P14:WT vs. P14:KO	P<0.05
					adult:WT vs. adult:KO	P<0.05
3B	PV expression CA3 development	2-way ANOVA	genotype F(1,28)=80.16	genotype P<0.0001	Bonferroni’s test:
			age F(2,28)=5.049 interaction: F(2,28)=11.76	age P=0.0134 interaction: P=0.0002	P7-10:WT vs. P14:WT	P<0.0001	controls: n=6
					P7-10:WT vs. adult:WT	P>0.05	controls P7-10: n=7
					P14:WT vs. adult:WT	P>0.05	controls P14: n=4
					P14:WT vs. adult:WT	P>0.05
					P7-10:KO vs. P14:KO	P>0.05	BdnfPax2KOs adult: n=6
					P14:KO vs. adult:KO	P>0.05	BdnfPax2KOs P7-10: n=7
					P7-10:WT vs. P7-10:KO	P>0.05	BdnfPax2KOs P14: n=4
					P14:WT vs. P14:KO	P<0.0001
					adult:WT vs. adult:KO	P<0.0001
3D	PV AC P14	unpaired two-tailed student's t-test	t(6)=6.229	P=0.0008			n=5 mice each
	PV AC adult		t(8)=6.165	P=0.0003
	PV+ cells AC adult		t(10)=0.1169	P=0.9092			n=6 mice/4 pictures each
3F	PV SSC P14		t(8) = 1.10	P=0.303			n=3 mice each
	PV Cb adult		t(4)=1.104	P=0.3314
4A	fEPSP	1-way ANOVA	F(5,62)=42.81	P<0.0001	Bonferroni’s test		controls: n=9/14 mice/slices
					baseline/tetanized (b/t):		BdnfPax2KOs: n=9/13 mice/slices
					controls	P<0.001	P6-10 controls: n=6/7 mice/slices
					BdnfPax2KOs	P<0.001
					P6-10 controls	P<0.001
					tetanized/tetanized (t/t):
					controls vs. BdnfPax2KOs	P<0.001
					controls vs P6-10 controls	P<0.01
					P6-10 controls vs BdnfPax2KOs	P>0.05
4C	fEPSP	1-way ANOVA	controls: F(2,21)=13.59 KO: F(2,27)=18.44	WT: P<0.0001 KO: P<0.001	Bonferroni’s test		controls: n=6/8 mice/slices BdnfPax2KOs: n=6/10 mice/slices
					baseline/tetanized (b/t):
					controls	P<0.001
					BdnfPax2KOs	P<0.001
					Bonferroni’s test
					baseline/LFS:
					controls	P>0.05
					BdnfPax2KOs	P<0.001
					Bonferroni’s test
					LFS/LFS:
					controls	P<0.01
					BdnfPax2KOs	P> 0.05
4E	fEPSP	1-way ANOVA	F(7,78)=37.24	P<0.0001	tetanized/tetanized (t/t):		controls: n=9/14 mice/slices controls SE: n=4/11 mice/slices BdnfPax2KOs: n=9/14 mice/slices BdnfPax2KOs SE: n=3/5 mice/slices
					controls vs. controls exposed	P<0.05
					BdnfPax2KOs vs BdnfPax2KOs exposed	P>0.05
					controls exposed vs. BdnfPax2KOs exposed	P>0.05
5B	Errors in multiple T-Maze	Wilcoxon/Kruskal-Wallis-Tests	errors Run2: X²(1, n=8/9)=11.5694	P=0.0007			controls: n=9 mice
			errors Run7: X²(1, n=8/9)=12.2753	P=0.0005			BdnfPax2KOs: n=8 mice
			errors Test+3d: X²=(1, n=8/9)=10.6719	P=0.0011
			errors Test+18d: X²=(1, n=8/9)=9.226	P=0.0024
5C	Motor activity	linear regression	R²=0.039				BdnfPax2KOs: n=8 mice
5D	Motor activity	linear regression	controls: R²=0.014 BdnfPax2KOs: R²=0.054				controls: n=7 BdnfPax2KOs: n=9 mice
5E	Motor activity	unpaired two-tailed student's t-test	t(17)=3.08	P=0.007
6B	Time in chambers	unpaired two-tailed student's t-test	empty (controls vs. BdnfPax2KOs): t(38)=5.84	P=0.0278			n=20 mice each
			stranger (controls vs. BdnfPax2KOs): t(38)=5.84	P<0.0001
			controls (empty vs. stranger): t(38)=2.29	P=0.027
			KOs (empty vs. stranger): t(18)=0.11	P=0.916
6C	Latency first entry	unpaired two-tailed student's t-test	stranger: t(36)=0.70	P=0.486			n=4-19 each
			empty: t(30)=1.68	P=0.0205
6D	Number of entries	unpaired two-tailed student's t-test	stranger: t(36)=2.59	P=0.0138
			empty: t(30)=2.08	P=0.0462
6E	Stereotype and repetitive behavior	Chi-square test for trend	X²(1,n=20 each)=199.8	P<0.0001			n=20 mice each
			X²(1,n=20 each)=24.5	P<0.0001
6F	vocalization pattern	2-way ANOVA	Genotype F(1,70)=16.76	Genotype P=0.0001	Bonferroni’s test:
			Calls F(4,70)=0.41	Calls P=0.798	1st min: WT vs. KO	P>0.05	n=8 each
					2nd min: WT vs. KO	P>0.05
					3rd min: WT vs. KO	P>0.05
					4th min: WT vs. KO	P>0.05
					5th min: WT vs. KO	P>0.05
6H	Vocalization over time	2-way ANOVA	Genotype F(1,140)=8.57	Genotype P=0.0040	Bonferroni’s test:
			Calls F(9,140)=26.32 Interaction F (9,140)=2.18	Calls P<0.0001 Interaction P=0.0271	short: WT vs. KO	P>0.05	n=8 each
					flat: WT vs. KO	P>0.05
					upward: WT vs. KO	P>0.05
					downward: WT vs. KO	P>0.05
					modulated: WT vs. KO	P>0.05
					complex: WT vs. KO	P>0.05
					1 freq. jump: WT vs. KO	P>0.05
					mult. freq. jumps: WT vs. KO	P>0.05
					mixed: WT vs. KO	P>0.05
					other: WT vs. KO	P>0.05
6H	Stress level	unpaired two-tailed student's t-test	t(24)=2.082	P=0.0482			n=13 mice each
6J	Circling/contact	linear regression	empty: R²=0.052 stranger: R²=0.002				BdnfPax2KOs: n=20 mice
6K	Circling/exploration	linear regression	empty: R²=0.032 stranger: R²=0.003				BdnfPax2KOs: n=20 mice
6L	Circling/stereotype	linear regression	freezing: R²=0.149 grooming: R²=0.122				BdnfPax2KOs: n=20 mice
6M	Circling/stress	linear regression	R²=0.052				BdnfPax2KOs: n=20 mice
7B	DCN recordings	Mann-Whitney rank sum test	U=11	P<0.001			controls: n=14 BdnfPax2KOsn=10 mice
7C	DCN recordings	unpaired two-tailed student’s t-tests	t(22)=2.1	P=0.048
7D	DCN recordings	Mann-Whitney rank sum test	U=34	P=0.038
7E	DCN recordings		U=66.5	P=0.86
7F	DCN recordings		U=1	P<0.001
7G	DCN recordings		low-frequency sidebands: U=15; high-frequency sidebands: U=19	low-freq. sidebands: P=0.057; high-freq. sidebands: P=0.021			n=10 each
7H	DCN recordings	unpaired two-tailed student’s t-tests	excitatory: t(18)=0.053; non-inhibitory: t(18)=5.04	excitatory: P=0.958; non-inhibitory: P<0.001
7I	DCN recordings	Mann-Whitney rank sum test	U=0	P<0.001
not shown	first spike latency	unpaired two-tailed student’s t-tests	t(21)=0.183	P=0.857			controls: n=14, BdnfPax2KOs: n=10
S1A	Click-ABR	unpaired two-tailed student's t-test	t(47)=3.224	P=0.0023			controls: n=26 mice
	Noise-ABR		t(47)=2.306	P=0.0256			BdnfPax2KOs: n=23 mice
	f-ABR	2-way ANOVA	Genotype: F(1,9)=59.72	P<0.0001	Bonferroni’s test	P<0.05	n=16/32 mice/ears each
					2.0 kHz	P<0.001
					2.8 kHz	P<0.01
					4.0 kHz	P<0.05
					5.6 kHz	P>0.05
					8.0 kHz	P>0.05
					11.3 kHz	P>0.05
					16.0 kHz	P<0.01
					22.6 kHz	P>0.05
					32.0 kHz	P>0.05
					45.2 kHz
S1B	Amplitude wave I	2-way ANOVA	Genotype: F(1,18)=199.0	P<0.0001			controls n=14/28 mice/ears, BdnfPax2KOs n=12/24 mice/ears
	Amplitude wave IV		Genotype: F(1,18)=15.76	P<0.0001
S1C	Latency wave I		Genotype: F(1,17)=187.50	P<0.0001
	Latency wave IV		Genotype: F(1,17)=78.96	P<0.0001
S1D	ASSR MDF	2-way ANOVA	Genotype: F(1, 15)=10.92	P=0.0011	Uncorrected Fisher's LSD test	controls vs. BdnfPax2KOs: P<0.05 for 100 and 50 %	controls: n=10 mice
	ASSR IOR		Genotype: F(1, 14)=28.15	P<0.0001	Uncorrected Fisher's LSD test	controls vs. BdnfPax2KOs: P<0.05 from 15 to 40 dB SL	BdnfPax2KOs: n=10 mice
S2A	IOR fEPSP	1-way ANOVA	F(4,25)=0.80	P=0.54			controls: n=9/14 mice/slices controls SE: n=4/11 mice/slice BdnfPax2KOs SE: n=3/5 mice/slices
							BdnfPax2KOs: n=9/13 mice/slices
							P6-10 controls: n=6/7 mice/slices
S2B	IOR fEPSP	1-way ANOVA	F(4,25)=0.49	P=0.75			controls: n=9/14 mice/slices controls SE: n=4/11 mice/slice BdnfPax2KOs SE: n=3/5 mice/slices
							BdnfPax2KOs: n=9/10 mice/slices
							P6-10 controls: n=6/7 mice/slices
